# Supplementary material for: Escherichia albertii as a Potential Enteropathogen in the Light of Epidemiological and Genomic Studies
Source: Genes (Basel). 2023 Jun 30;14(7):1384. doi: 10.3390/genes14071384 (PMC10379040; doi:10.3390/genes14071384)
Supplement: Supplementary file 1 [file genes-14-01384-s001.zip]

Archive with 1 entries (1 files):
- genes-2390943-supplementary.xlsx
