# Supplementary material for: Escherichia albertii as a Potential Enteropathogen in the Light of Epidemiological and Genomic Studies
Source: Genes (Basel). 2023 Jun 30;14(7):1384. doi: 10.3390/genes14071384 (PMC10379040; doi:10.3390/genes14071384)
Supplement: Supplementary file 1 [file genes-14-01384-s001.zip › genes-2390943-supplementary.xlsx]

## Sheet: biochemical profiles
Supplementary_Table_S1. Biochemical profiles of E. albertii strains estimated based on API20E, ID32E and API50CHE tests.
E. albertii strains	API20E:ONPG	API20E:ADH	API20E:LDC	API20E:ODC	API20E:CIT	API20E:H2S	API20E:URE	API20E:TDA	API20E:IND	API20E:VP	API20E:GEL	API20E:GLU	API20E:MAN	API20E:INO	API20E:SOR	API20E:RHA	API20E:SAC	API20E:MEL	API20E:AMY	API20E:ARA	API20E:OX	API20E:NO2	API20E:N2	API20E:MOB	API20E:McC	API20E:OF/O	API20E:OF/F	API50CHE:GLY	API50CHE:ERY	API50CHE:DARA	API50CHE:LARA	API50CHE:RIB	API50CHE:DXYL	API50CHE:LXYL	API50CHE:ADO	API50CHE:MDX	API50CHE:GAL	API50CHE:GLU	API50CHE:FRU	API50CHE:MNE	API50CHE:SBE	API50CHE:RHA	API50CHE:DUL	API50CHE:INO	API50CHE:MAN	API50CHE:SOR	API50CHE:MDM	API50CHE:MDG	API50CHE:NAG
Ea_1	0	0	1	1	0	0	0	0	1	0	0	1	1	0	0	0	0	0	0	0	0	1	0	0	1	1	1	0	0	0	1	1	0	0	0	0	1	1	1	1	1	0	0	0	1	0	0	0	1
Ea_102	1	0	1	1	0	0	0	0	1	0	0	1	1	0	1	0	0	0	0	1	0	1	0	0	1	1	1	1	0	0	1	1	1	0	0	0	1	1	1	1	1	1	0	0	1	1	0	0	1
Ea_109	0	0	1	1	0	0	0	0	1	0	0	1	1	0	1	0	0	0	0	1	0	1	0	0	1	1	1	0	0	0	1	1	0	0	0	0	1	1	1	1	1	0	0	0	1	1	0	0	1
Ea_12/4	1	0	1	1	0	0	0	0	1	0	0	1	1	0	1	0	0	0	0	1	0	1	0	0	1	1	1	0	0	0	1	1	0	0	0	0	1	1	1	1	1	0	0	0	1	1	0	0	1
Ea_BIA_25	0	0	1	1	0	0	0	0	1	0	0	1	1	0	0	0	1	0	0	1	0	1	0	0	1	1	1	0	0	0	1	1	0	0	0	0	1	1	1	1	1	0	0	0	1	1	0	0	1
Ea_BIA_50	1	0	1	1	0	0	0	0	1	0	0	1	1	0	1	0	1	0	0	1	0	1	0	0	1	1	1	0	0	0	1	1	0	0	0	0	1	1	1	1	1	0	0	0	1	1	0	0	1
Ea_BIA_26	1	0	1	1	0	0	0	0	1	0	0	1	1	0	0	0	1	0	0	1	0	1	0	0	1	1	1	1	0	0	1	1	0	0	0	0	1	1	1	1	1	0	0	0	1	0	0	0	1
Ea_BIA_36	1	0	1	1	0	0	0	0	1	0	0	1	1	0	1	0	0	0	0	1	0	1	0	0	1	1	1	0	0	0	0	0	0	0	0	0	1	1	1	1	1	0	0	0	1	1	0	0	1
Ea_BIA_47	0	0	1	1	0	0	0	0	0	0	0	1	1	0	0	0	0	0	0	0	0	1	0	0	1	1	1	1	0	0	1	1	0	0	0	0	1	1	1	1	1	0	0	0	1	0	0	0	1
Ea_17/2	0	0	1	1	0	0	0	0	1	0	0	1	1	0	0	0	0	0	0	1	0	1	0	0	1	1	1	?	0	0	1	1	0	0	0	0	1	1	1	1	1	0	0	0	1	0	0	0	1
Ea_BIA_32	1	0	1	1	0	0	0	0	1	0	0	1	1	0	1	0	0	0	0	1	0	1	0	0	1	1	1	0	0	0	0	1	0	0	0	0	1	1	1	1	1	0	0	0	1	1	0	0	1
Ea_17/4	0	0	1	1	0	0	0	0	1	0	0	1	1	0	1	0	1	0	0	1	0	1	0	0	1	1	1	0	0	0	1	1	0	0	0	0	1	1	1	1	1	0	0	0	1	1	0	0	1
Ea_BIA_29	0	0	1	1	0	0	1	0	1	0	0	1	1	0	1	0	0	0	0	1	0	1	0	0	1	1	1	0	0	0	1	1	0	0	0	0	1	1	1	1	1	0	0	0	1	1	0	0	1
Ea_174	1	0	1	1	0	0	1	0	1	0	0	1	1	0	0	0	0	0	0	1	0	1	0	0	1	1	1	0	0	0	1	1	0	0	0	0	1	1	1	1	1	0	0	0	1	0	0	0	1
Ea_BIA_13	1	0	1	1	0	0	0	0	1	0	0	1	1	0	1	0	0	0	0	1	0	1	0	0	1	1	1	1	0	0	1	1	0	0	0	0	1	1	1	1	1	0	0	0	1	1	0	0	1
Ea_BIA_15	1	0	1	1	0	0	0	0	1	0	0	1	1	0	1	0	0	?	0	1	0	1	0	0	1	1	1	0	0	0	1	1	0	0	0	0	1	1	1	1	0	0	0	0	1	1	0	0	1
Ea_28/1	0	0	1	1	0	0	0	0	1	0	0	1	1	0	1	0	0	0	0	1	0	1	0	0	1	1	1	0	0	0	1	1	0	0	0	0	1	1	1	1	1	0	0	0	1	1	0	0	1
Ea_28/3	1	0	1	1	0	0	0	0	1	0	0	1	1	0	0	0	0	0	0	1	0	1	0	0	1	1	1	0	0	1	1	1	0	0	0	0	1	1	1	1	1	0	0	0	1	0	0	0	1
Ea_29/2	0	0	1	1	0	0	0	0	1	0	0	1	1	0	1	0	0	0	0	1	0	1	0	0	1	1	1	1	0	0	1	1	1	0	0	0	1	1	1	1	0	0	0	0	1	1	0	0	1
Ea_BIA_16-1	1	0	1	1	0	0	0	0	1	0	0	1	1	0	1	0	1	0	0	1	0	1	0	0	1	1	1	0	0	0	1	1	0	0	0	0	1	1	1	1	1	0	0	0	1	1	0	0	1
Ea_BIA_11	1	0	1	1	0	0	0	0	1	0	0	1	1	0	1	0	0	0	0	1	0	1	0	0	1	1	1	1	0	0	1	1	0	0	0	0	1	1	1	1	0	0	0	0	1	1	0	0	1
Ea_KF1	1	0	1	1	0	0	0	0	1	0	0	1	1	0	0	0	0	0	0	1	0	1	0	0	1	1	1	1	0	0	1	1	0	0	0	0	1	1	1	1	1	0	0	0	1	0	0	0	1
Ea_BIA_17	1	0	1	1	0	0	0	0	1	0	0	1	1	0	0	0	1	0	0	1	0	1	0	0	1	1	1	0	0	0	1	1	0	0	0	0	1	1	1	1	1	0	0	0	1	0	0	0	1
Ea_BIA_22	0	0	1	1	0	0	0	0	1	0	0	1	1	0	0	0	0	0	0	1	0	1	0	0	1	1	1	0	0	0	1	1	0	0	0	0	1	1	1	1	1	0	0	0	1	0	0	0	1
Ea_BIA_4	0	0	1	1	0	0	0	0	1	0	0	1	1	0	0	0	0	0	0	1	0	1	0	0	1	1	1	1	0	0	1	1	0	0	0	0	1	1	1	1	1	0	0	0	1	0	0	0	1
Ea_BIA_5	1	0	1	1	0	0	0	0	1	0	0	1	1	0	1	0	0	0	0	1	0	1	0	0	1	1	1	0	0	0	1	1	0	0	0	0	1	1	1	1	1	0	0	0	1	1	0	0	1
Ea_BIA_24	1	0	1	1	0	0	0	0	1	0	0	1	1	0	1	0	0	0	0	1	0	1	0	0	1	1	1	1	0	0	1	1	0	0	0	0	1	1	1	1	1	0	0	0	1	1	0	0	1
Ea_BIA_18	1	0	1	1	0	0	0	0	1	0	0	1	1	0	1	0	0	0	0	1	0	1	0	0	1	1	1	0	0	0	1	1	0	0	0	0	1	1	1	1	1	0	0	0	1	1	0	0	1
Ea_BIA_7	1	0	1	1	0	0	0	0	1	0	0	1	1	0	1	0	0	0	0	0	0	1	0	0	1	1	1	1	0	0	1	1	0	0	0	0	1	1	1	1	1	0	0	0	1	1	0	0	1
Ea_BIA_5-2	1	0	1	1	0	0	0	0	1	0	0	1	1	0	1	0	1	0	0	0	0	1	0	0	1	1	1	0	0	0	0	1	0	0	0	0	1	1	1	1	1	0	0	0	1	1	0	0	1
Ea_7	1	0	1	1	0	0	0	0	1	0	0	1	1	0	1	0	0	0	0	1	0	1	0	0	1	1	1	0	0	0	1	1	0	0	0	0	1	1	1	1	1	0	0	0	1	1	0	0	1
Ea_BIA_8	0	0	1	1	0	0	0	0	1	0	0	1	1	0	0	0	0	0	0	1	0	1	0	0	1	1	1	1	0	0	1	1	0	0	0	0	1	1	1	1	1	0	0	0	1	0	0	0	1
Ea_BIA_41	1	0	1	1	0	0	0	0	1	0	0	1	1	0	1	0	0	0	0	1	0	1	0	0	1	1	1	?	0	0	1	1	0	0	0	0	1	1	1	1	1	0	0	0	1	1	0	0	1
Ea_78/III	0	0	1	1	0	0	0	0	1	0	0	1	1	0	1	0	0	0	0	1	0	1	0	0	1	1	1	0	0	0	1	1	0	0	0	0	1	1	1	1	0	0	0	0	1	1	0	0	1
Ea_BIA_89-5	1	0	1	1	0	0	0	0	1	0	0	1	1	0	1	0	0	0	0	1	0	1	0	0	1	1	1	0	0	0	1	1	0	0	0	0	1	1	1	1	1	0	0	0	1	1	0	0	1
Ea_94/1	1	0	1	1	0	0	0	0	1	0	0	1	1	0	1	0	0	0	0	1	0	1	0	0	1	1	1	0	0	0	1	1	0	0	0	0	1	1	1	1	1	0	0	0	1	1	0	0	1
Ea_DSM17582	1	0	1	1	0	0	0	0	0	0	0	1	1	0	0	0	0	0	0	1	0	1	0	0	1	1	1	0	0	0	1	1	0	0	0	0	1	1	1	1	0	0	0	0	1	0	0	0	1
Ea_BIA_40	1	0	1	1	0	0	0	0	1	0	0	1	1	0	0	0	0	0	0	1	0	1	0	0	1	1	1	1	0	0	1	1	0	0	0	0	1	1	1	1	1	0	0	0	1	0	0	0	1
Ea_BIA_35	0	0	1	1	0	0	0	0	0	0	0	1	1	0	1	0	0	0	0	1	0	1	0	0	1	1	1	1	0	1	1	1	0	0	0	0	1	1	1	1	1	0	0	0	1	1	0	0	1
Legend:
0	negative test result
1	positive test result
?	equivocal test result
[truncated: 70 more columns]
